# Supplementary material for: Occult Vertebral Fracture (OVF) in Patients Who Underwent Hepatectomy for Colorectal Liver Metastasis: Strong Association with Oncological Outcomes
Source: Cancers (Basel). 2023 Nov 22;15(23):5513. doi: 10.3390/cancers15235513 (PMC10705116; doi:10.3390/cancers15235513)
Supplement: Supplementary file 1 [file cancers-15-05513-s001.zip]

Archive with 1 entries (1 files):
- cancers-2662506-supplementary.pdf
